# Supplementary material for: Investigations into SARS-CoV-2 and other coronaviruses on mink farms in France late in the first year of the COVID-19 pandemic
Source: PLoS One. 2023 Aug 25;18(8):e0290444. doi: 10.1371/journal.pone.0290444 (PMC10456147; doi:10.1371/journal.pone.0290444)
Supplement: S1 Table — (XLSX) [file pone.0290444.s003.xlsx]

## Sheet: Supp_Table2_Nextclade Analysis 
Mink SARS-CoV2 Nextclade analysis
seqName	clade	qc.overallScore	qc.overallStatus	totalSubstitutions	totalDeletions	totalInsertions	totalFrameShifts	totalAminoacidSubstitutions	totalAminoacidDeletions	totalMissing	totalNonACGTNs	totalPcrPrimerChanges	substitutions	deletions	insertions	frameShifts	aaSubstitutions	aaDeletions	missing	nonACGTNs
hCoV-19/mink/USA/WI-CDC-3892621-001/2020|EPI_ISL_1014941|2020-10-15	20C	83.696145	mediocre	17	6	0	0	12	0	682	9	0	C241T,C1059T,C3037T,A5877G,A10875G,T11968C,C14408T,G21987A,A23064C,A23403G,G25563T,C25936T,C26078T,C28854T,G29338T,C29362T,T29404C	29816-29821			N:S194L,N:K355N,ORF1a:T265I,ORF1a:N1871S,ORF1a:N3537S,ORF1b:P314L,ORF3a:Q57H,ORF3a:H182Y,ORF3a:T229I,S:G142D,S:N501T,S:D614G		1388-1463,3872-4130,6898-7244	M:1349,Y:7979,M:8576,Y:9172,K:14098,K:15493,S:23547,R:28342,R:28357
hCoV-19/mink/USA/OR-20-034329-010/2020|EPI_ISL_1527633|2020-11-24	20G	0.000000	good	17	0	0	0	14	0	0	0	0	C241T,C1059T,C3037T,C4367A,C10319T,C11379T,C14408T,A18424G,G20060T,C21304T,A23403G,G25563T,G25907T,C27247T,C27964T,C28472T,C28869T				N:P67S,N:P199L,ORF1a:T265I,ORF1a:L1368I,ORF1a:L3352F,ORF1a:A3705V,ORF1b:P314L,ORF1b:N1653D,ORF1b:S2198I,ORF1b:R2613C,ORF3a:Q57H,ORF3a:G172V,ORF8:S24L,S:D614G
hCoV-19/mink/Netherlands/NB-EMC-6-17/2020|EPI_ISL_523102|2020-05-30	20A	0.424911	good	11	0	0	0	7	0	476	0	1	C241T,C1594T,C3037T,C11109T,C11750T,G12795A,C14408T,A23403G,G25563T,G28903T,C29743T				N:M210I,ORF1a:A3615V,ORF1a:L3829F,ORF1a:G4177E,ORF1b:P314L,ORF3a:Q57H,S:D614G		17531-17778,22093-22320
hCoV-19/mink/Netherlands/NB-EMC-41-6/2020|EPI_ISL_577793|2020-08-27	20A	14.492253	good	21	0	0	0	12	0	477	0	1	C241T,C1457T,C1594T,C3037T,C3315T,C11109T,G12794A,C13671T,C14408T,C15237T,C22916A,T23018C,A23403G,G25563T,T26047G,T26076C,G27261T,A27269G,A27270T,C28535A,C29743T				ORF1a:R398C,ORF1a:T1017I,ORF1a:A3615V,ORF1a:G4177R,ORF1b:P314L,ORF3a:Q57H,ORF3a:L219V,ORF6:R20S,ORF6:K23S,S:L452M,S:F486L,S:D614G		14880-15108,17531-17778
hCoV-19/mink/Netherlands/NB02_03KS/2020|EPI_ISL_447627|2020-04-29	19A	1.562500	good	11	3	0	0	6	1	0	0	1	T514C,G6352A,A10829G,G12795A,C17410T,G22344A,A22920T,T23822C,T25518C,T28450C,T29685C	1605-1607			ORF1a:I3522V,ORF1a:G4177E,ORF1b:R1315C,ORF9b:M56T,S:G261D,S:Y453F	ORF1a:D448-
hCoV-19/mink/Poland/210209_3596/2021|EPI_ISL_984305|2021-01-27	20B	100.694444	bad	32	0	0	0	20	0	0	0	6	C241T,C1218T,A1630T,G2426A,C3037T,C3373A,C4331T,G5326T,C5986T,C9733T,C12664T,G12795A,C12854T,C14408T,C15273T,G18186T,G18859T,T20273C,G21786T,T22092C,A22920T,A23403G,G25302T,C26882T,T27820A,A27983T,G28881A,G28882A,G28883C,G28884T,C29119T,G29300T				N:R203K,N:G204L,N:D343Y,ORF1a:S318L,ORF1a:Q455H,ORF1a:V721I,ORF1a:D1036E,ORF1a:E1687D,ORF1a:G4177E,ORF1a:P4197S,ORF1b:P314L,ORF1b:M1573I,ORF1b:A1798S,ORF1b:M2269T,ORF7b:L22*,S:G75V,S:M177T,S:Y453F,S:D614G,S:C1247F
hCoV-19/mink/Latvia/2329/2021|EPI_ISL_2141898|2021-04-28	20E (EU1)	4.340278	good	29	0	0	0	16	0	0	0	0	G204T,C241T,T445C,C3037T,C6286T,A6391C,G11283A,T13560C,C14408T,G15907T,G15908T,C20483T,G21255C,C21614T,C22227T,T23018A,A23403G,G24998C,G25621T,G25776T,T26047G,T26112A,C26801G,C27944T,C28473A,C28932T,A29089G,G29645T,C29762T				N:P67H,N:A220V,ORF1a:E2042D,ORF1a:S3673N,ORF1b:P314L,ORF1b:G814F,ORF1b:S2339F,ORF3a:V77F,ORF3a:W128C,ORF3a:L219V,ORF9b:L64I,S:L18F,S:A222V,S:F486I,S:D614G,S:D1146H
hCoV-19/mink/Spain/AR-CEETE-MINK03/2020|EPI_ISL_6885300|2020-07-17	20A	6.288532	good	20	0	0	0	10	0	353	0	2	C241T,T1927C,C3037T,G6289T,G12795A,C14408T,C17639T,C18555T,C19170T,G20134A,A20268G,A23064C,A23403G,G23518T,T24541A,A24936C,T28630C,C28638T,C28854T,C29149T				N:P122L,N:S194L,ORF1a:W2008C,ORF1a:G4177E,ORF1b:P314L,ORF1b:S1391L,ORF1b:V2223I,S:N501T,S:D614G,S:N1125T		5952-6013,6017,6030-6037,6040-6100,6103-6175,22339-22412,22447-22455,22459-22523
hCoV-19/mink/Denmark/mDK-12/2020|EPI_ISL_641406|2020-10-21	20B	4.340278	good	23	13	0	0	13	4	250	0	3	C241T,C751T,C1346T,T3007C,C3037T,C5144T,C9166T,G11083T,C11776T,C14408T,C15656T,T16926C,A22920T,A23403G,C24068G,C25002T,C25465T,C25936T,C28854T,G28881A,G28882A,G28883C,G29648T	516-518,6506-6508,21765-21770,29726			N:S194L,N:R203K,N:G204R,ORF1a:P361S,ORF1a:L3606F,ORF1b:P314L,ORF1b:T730I,ORF3a:P25S,ORF3a:H182Y,S:Y453F,S:D614G,S:Q836E,S:S1147L	ORF1a:M85-,ORF1a:N2081-,S:H69-,S:V70-	11074,25053-25301
SARS-CoV2_UCN_ANSES_IPP_Neovison_vison_28-C-28	20A	0.000000	good	21	0	0	0	11	0	39	0	1	C222T,C241T,C3037T,C4543T,G5629T,G9526T,C11497T,G13993T,C14408T,G15766T,A16889G,G17019T,C18877T,G22992A,A23403G,G25563T,C25710T,C26735T,T26876C,G28975C,G29399A				N:M234I,N:A376T,ORF1a:M3087I,ORF1b:A176S,ORF1b:P314L,ORF1b:V767L,ORF1b:K1141R,ORF1b:E1184D,ORF3a:Q57H,S:S477N,S:D614G		1-2,10786,10797-10807,10834-10841,10864-10866,10890-10892,20034-20041,20111-20113
SARS-CoV2_UCN_ANSES_IPP_Neovison_vison_28_A_4	20A	0.000000	good	22	0	0	0	11	0	23	0	1	C222T,C241T,T2698C,C3037T,C4543T,G5629T,G9526T,C11497T,G13993T,C14408T,G15766T,A16889G,G17019T,C18877T,G22992A,A23403G,G25563T,C25710T,C26735T,T26876C,G28975C,G29399A				N:M234I,N:A376T,ORF1a:M3087I,ORF1b:A176S,ORF1b:P314L,ORF1b:V767L,ORF1b:K1141R,ORF1b:E1184D,ORF3a:Q57H,S:S477N,S:D614G		1-23
SARS-CoV2_UCN_ANSES_IPP_Neovison_vison_28-A-19	20A	0.000000	good	22	0	0	0	12	0	9	0	2	C222T,C241T,C3037T,C4543T,G5629T,G9526T,C11497T,G12795A,G13993T,C14408T,G15766T,A16889G,G17019T,C18877T,G22992A,A23403G,G25563T,C25710T,C26735T,T26876C,G28975C,G29399A				N:M234I,N:A376T,ORF1a:M3087I,ORF1a:G4177E,ORF1b:A176S,ORF1b:P314L,ORF1b:V767L,ORF1b:K1141R,ORF1b:E1184D,ORF3a:Q57H,S:S477N,S:D614G		1-6,23,29860-29861
SARS-CoV2_UCN_ANSES_IPP_Neovison_vison_28-A-36	20A	0.000000	good	23	0	0	0	11	0	17	0	1	C222T,C241T,C1912T,C3037T,C4543T,G5629T,G9526T,C11497T,C11758T,G13993T,C14408T,G15766T,A16889G,G17019T,C18877T,G22992A,A23403G,G25563T,C25710T,C26735T,T26876C,G28975C,G29399A				N:M234I,N:A376T,ORF1a:M3087I,ORF1b:A176S,ORF1b:P314L,ORF1b:V767L,ORF1b:K1141R,ORF1b:E1184D,ORF3a:Q57H,S:S477N,S:D614G		1-6,20-24,35-38,29854-29855
SARS-CoV2_UCN_ANSES_IPP_Neovison_vison_28-C-21	20A	0.000000	good	21	0	0	0	11	0	142	0	1	C222T,C241T,C3037T,C4543T,G5629T,G9526T,C11497T,G13993T,C14408T,G15766T,A16889G,G17019T,C18877T,G22992A,A23403G,G25563T,C25710T,C26735T,T26876C,G28975C,G29399A				N:M234I,N:A376T,ORF1a:M3087I,ORF1b:A176S,ORF1b:P314L,ORF1b:V767L,ORF1b:K1141R,ORF1b:E1184D,ORF3a:Q57H,S:S477N,S:D614G		15-21,2282-2297,2332-2334,2355-2360,2371,2382-2384,2395-2407,2428-2435,2453-2456,2468-2471,6534-6539,6551-6585,6600-6621,6638,6656-6663,6674-6676,29861-29862
SARS-CoV2_UCN_ANSES_IPP_Neovison_vison_28-A-14	20A	56.250000	mediocre	25	16	0	1	14	6	17	0	2	C222T,C241T,T2698C,C3037T,C4543T,G5629T,G9526T,C11497T,G12795A,G13993T,C14408T,G15766T,A16889G,G17019T,C18877T,G22992A,A23064C,A23403G,G25563T,C25710T,C26192T,C26735T,T26876C,G28975C,G29399A	27773-27788		ORF7b:12-44	N:M234I,N:A376T,ORF1a:M3087I,ORF1a:G4177E,ORF1b:A176S,ORF1b:P314L,ORF1b:V767L,ORF1b:K1141R,ORF1b:E1184D,ORF3a:Q57H,ORF3a:P267L,S:S477N,S:N501T,S:D614G	ORF7b:L6-,ORF7b:I7-,ORF7b:D8-,ORF7b:F9-,ORF7b:Y10-,ORF7b:L11-	1-10,21,32-37
SARS-CoV2_UCN_ANSES_IPP_Neovison_vison_28-A-57	20A	56.250000	mediocre	25	28	0	1	14	10	29	0	2	C222T,C241T,T2698C,C3037T,C4543T,G5629T,G9526T,C11497T,G12795A,G13993T,C14408T,G15766T,A16889G,G17019T,C18877T,G22992A,A23064C,A23403G,G25563T,C25710T,C26192T,C26735T,T26876C,G28975C,G29399A	21983-21994,27773-27788		ORF7b:12-44	N:M234I,N:A376T,ORF1a:M3087I,ORF1a:G4177E,ORF1b:A176S,ORF1b:P314L,ORF1b:V767L,ORF1b:K1141R,ORF1b:E1184D,ORF3a:Q57H,ORF3a:P267L,S:S477N,S:N501T,S:D614G	ORF7b:L6-,ORF7b:I7-,ORF7b:D8-,ORF7b:F9-,ORF7b:Y10-,ORF7b:L11-,S:L141-,S:G142-,S:V143-,S:Y144-	1-13,25-36,22079,22100,22105,22111
SARS-CoV2_UCN_ANSES_IPP_Neovison_vison_28-B-35	20A	0.000000	good	24	12	0	0	12	4	18	0	1	C222T,C241T,C3037T,C3448A,C4543T,G5629T,G9526T,C11497T,G13993T,C14408T,G15766T,A16889G,G17019T,C18877T,G22992A,A23403G,G25563T,C25710T,T26047G,C26681T,C26735T,T26876C,G28975C,G29399A	21983-21994			N:M234I,N:A376T,ORF1a:M3087I,ORF1b:A176S,ORF1b:P314L,ORF1b:V767L,ORF1b:K1141R,ORF1b:E1184D,ORF3a:Q57H,ORF3a:L219V,S:S477N,S:D614G	S:L141-,S:G142-,S:V143-,S:Y144-	1-18
SARS-CoV2_UCN_ANSES_IPP_Neovison_vison_28-C-34	20A	1.151235	good	25	0	0	0	15	0	405	1	2	C241T,C3037T,C4543T,G5629T,T7778C,G9526T,G11083T,C11497T,G12795A,G13993T,C14408T,G15766T,T16231C,A16889G,G17019T,C18877T,C21575T,G22992A,A23403G,G25563T,C25710T,C26735T,T26876C,G28975C,G29399A				N:M234I,N:A376T,ORF1a:F2505L,ORF1a:M3087I,ORF1a:L3606F,ORF1a:G4177E,ORF1b:A176S,ORF1b:P314L,ORF1b:V767L,ORF1b:K1141R,ORF1b:E1184D,ORF3a:Q57H,S:L5F,S:S477N,S:D614G		1-4,38,109-111,1417-1424,1443-1463,1479-1480,1498-1502,1513-1521,1536-1556,6266-6271,6315-6328,6339-6341,6365-6368,6379-6383,6398-6399,6446-6447,6469-6476,6487,10463-10465,10476-10481,10536-10541,10563-10566,10587-10596,10616,10629-10640,10652-10658,11066-11067,11107-11110,11125,11137-11140,11151-11159,11196-11203,11227-11228,11258-11259,11274-11277,11294,11309-11311,16534-16542,16594-16597,16622…	M:29870
SARS-CoV2_UCN_ANSES_IPP_Neovison_vison_28-A-1	20A	0.000000	good	26	12	0	0	15	4	107	0	3	A69C,C222T,C241T,A2699T,C3037T,C4543T,G5629T,G9526T,C11497T,G13993T,C14408T,G15766T,A16889G,G17019T,C18877T,T22475C,G22992A,A23403G,C24767A,G25563T,C25710T,C26735T,T26876C,A28709G,G28975C,G29399A	3332-3343			N:I146V,N:M234I,N:A376T,ORF1a:T812S,ORF1a:M3087I,ORF1b:A176S,ORF1b:P314L,ORF1b:V767L,ORF1b:K1141R,ORF1b:E1184D,ORF3a:Q57H,S:S305P,S:S477N,S:D614G,S:P1069T	ORF1a:I1023-,ORF1a:E1024-,ORF1a:V1025-,ORF1a:N1026-	1-5,3562-3564,3619-3621,3633-3634,3665,3746-3753,3767-3775,6560-6565,6646,6680-6683,6711-6714,10797-10800,10890-10896,10956-10964,19940-19943,19956-19961,20631-20632,20664-20676,20717-20723,20761-20763,20791,20806-20810
SARS-CoV2_UCN_ANSES_IPP_Neovison_vison_28-C-61	20A	16.126420	good	24	0	0	0	14	0	396	4	1	C203T,C222T,C241T,C3037T,G5629T,G9526T,C11497T,G13993T,C14408T,G15766T,A16889G,G17019T,C18877T,A22641T,G22992A,A23064C,A23403G,G23755T,G25563T,C25710T,C26735T,T26876C,G28975C,G29399A				N:M234I,N:A376T,ORF1a:M3087I,ORF1b:A176S,ORF1b:P314L,ORF1b:V767L,ORF1b:K1141R,ORF1b:E1184D,ORF3a:Q57H,S:N360I,S:S477N,S:N501T,S:D614G,S:M731I		1-4,38,728-731,764-776,787-796,819-824,874-877,905-917,929-937,1296-1300,1315,1375-1377,1390-1398,1411-1431,1442-1453,1479-1487,1500-1505,1522-1533,1550-1561,2042-2059,2083-2092,2147-2157,4424,4452-4454,4469-4473,4484-4485,4514,4560-4561,4574-4587,4618-4620,4632-4633,6231-6241,6253-6254,6271-6273,6320-6322,6337,6360-6366,6380-6389,6439-6445,6884-6885,6979-6981,7000-7002,7033-7035,7073-7087,11812-…	R:10981,K:23426,W:24128,Y:28105
SARS-CoV2_UCN_ANSES_IPP_Neovison_vison_28-C-60	20A	10.844407	good	25	6	0	0	15	2	649	3	1	C241T,C3037T,A3988C,G5629T,A7626G,G9526T,T10190C,G11083T,G13993T,C14408T,G15766T,A16889G,G17019T,C18877T,G22992A,A23403G,C24138T,G25563T,C25710T,C26735T,T26876C,A26927G,G28975C,C29272T,G29399A	21765-21770			N:M234I,N:A376T,ORF1a:N2454S,ORF1a:M3087I,ORF1a:S3309P,ORF1a:L3606F,ORF1b:A176S,ORF1b:P314L,ORF1b:V767L,ORF1b:K1141R,ORF1b:E1184D,ORF3a:Q57H,S:S477N,S:D614G,S:T859I	S:H69-,S:V70-	1-7,1363-1385,1411-1429,1462-1463,1476-1478,1498-1499,1516-1518,1564-1567,2659-2663,2719-2720,2731,2771-2777,2809-2831,3546-3559,3580-3583,3594,3634-3637,3745-3754,3820-3824,3864-3870,3951-3952,4042-4049,4089-4095,4147-4149,4198,4209-4210,4237,4250-4252,4269-4271,4320-4342,4362-4379,4392-4400,4424,4456-4457,4484-4485,4512,4530-4535,4561,4582-4603,4615-4623,5061-5078,5111-5113,5132-5137,5148-5150,…	R:10675,Y:10681,K:27793
