# Supplementary material for: Investigations into SARS-CoV-2 and other coronaviruses on mink farms in France late in the first year of the COVID-19 pandemic
Source: PLoS One. 2023 Aug 25;18(8):e0290444. doi: 10.1371/journal.pone.0290444 (PMC10456147; doi:10.1371/journal.pone.0290444)
Supplement: S2 Table — (XLSX) [file pone.0290444.s004.xlsx]

## Sheet: Supp - Table 1 Mink SARS-CoV2 g
Mink SARS-CoV2 genomic variable sites
	Nucleotide position
Name of genome																																											1	1	1	1	1	1	1
									1	1	1	1	1	1	1	1	2	2	2	3	3	3	3	3	3	4	4	4	5	5	5	5	5	6	6	6	6	7	7	9	9	9	0	0	0	0	1	1	1
		2	2	2	2	4	5	7	0	2	3	4	5	6	9	9	4	6	6	0	0	3	3	4	9	3	3	5	1	3	6	8	9	2	2	3	4	6	7	1	5	7	2	3	8	8	0	1	2
	6	0	0	2	4	4	1	5	5	1	4	5	9	3	1	2	2	9	9	0	3	1	7	4	8	3	6	4	4	2	2	7	8	8	8	5	0	4	9	8	4	4	0	3	4	9	9	2	9
	9	3	4	2	1	5	4	1	9	8	6	7	4	0	2	7	6	8	9	7	7	5	3	8	8	1	7	3	4	6	9	7	6	6	9	2	6	1	3	1	1	8	5	4	4	0	8	4	8
hCoV-19/mink/Denmark/mDK-12/2020|EPI ISL 641406|2020-10-21	a	c	g	c	t	t	t	t	c	c	t	c	c	a	c	t	g	t	a	c	t	c	c	c	a	c	c	c	t	g	g	a	c	c	g	g	a	a	t	t	g	c	t	c	a	a	t	c	g
hCoV-19/mink/Latvia/2329/2021|EPI ISL 2141898|2021-04-28	a	c	t	c	t	c	t	c	c	c	c	c	c	a	c	t	g	t	a	t	t	c	c	c	a	c	c	c	c	g	g	a	c	t	g	g	c	a	t	c	g	c	t	c	a	a	g	c	a
hCoV-19/mink/Netherlands/NB-EMC-41-6/2020|EPI ISL 577793|2020-08-27	a	c	g	c	t	t	t	c	c	c	c	t	t	a	c	t	g	t	a	t	t	t	c	c	a	c	c	c	c	g	g	a	c	c	g	g	a	a	t	c	g	c	t	c	a	a	g	t	g
hCoV-19/mink/Netherlands/NB-EMC-6-17/2020|EPI ISL 523102|2020-05-30	a	c	g	c	t	t	t	c	c	c	c	c	t	a	c	t	g	t	a	t	t	c	c	c	a	c	c	c	c	g	g	a	c	c	g	g	a	a	t	c	g	c	t	c	a	a	g	t	g
hCoV-19/mink/Netherlands/NB02 03KS/2020|EPI ISL 447627|2020-04-29	a	c	g	c	c	t	c	c	c	c	c	c	c	a	c	t	g	t	a	t	c	c	c	c	a	c	c	c	c	g	g	a	c	c	g	a	a	a	t	c	g	c	t	c	g	a	g	c	g
hCoV-19/mink/Poland/210209 3596/2021|EPI ISL 984305|2021-01-27	a	c	g	c	t	t	t	c	c	t	c	c	c	t	c	t	a	t	a	t	t	c	a	c	a	t	c	c	c	t	g	a	t	c	g	g	a	a	t	c	g	t	t	c	a	a	g	c	g
hCoV-19/mink/Spain/AR-CEETE-MINK03/2020|EPI ISL 6885300|2020-07-17	a	c	g	c	t	t	t	c	c	c	c	c	c	a	c	c	g	t	a	t	t	c	c	c	a	c	c	c	c	g	g	a	n	c	t	g	a	a	t	c	g	c	t	c	a	a	g	c	g
hCoV-19/mink/USA/OR-20-034329-010/2020|EPI ISL 1527633|2020-11-24	a	c	g	c	t	t	t	c	t	c	c	c	c	a	c	t	g	t	a	t	t	c	c	c	a	c	a	c	c	g	g	a	c	c	g	g	a	a	t	c	g	c	t	t	a	a	g	c	g
hCoV-19/mink/USA/WI-CDC-3892621-001/2020|EPI ISL 1014941|2020-10-15	a	c	g	c	t	t	t	c	t	c	c	n	c	a	c	t	g	t	a	t	t	c	c	c	n	c	c	c	c	g	g	g	c	c	g	g	a	a	t	c	g	c	t	c	a	g	g	c	g
SARS-CoV2 UCN ANSES IPP Neovison vison 28 A 4	a	c	g	t	t	t	t	c	c	c	c	c	c	a	c	t	g	c	a	t	t	c	c	c	a	c	c	t	c	g	t	a	c	c	g	g	a	a	t	c	t	c	t	c	a	a	g	c	g
SARS-CoV2 UCN ANSES IPP Neovison vison 28-A-1	c	c	g	t	t	t	t	c	c	c	c	c	c	a	c	t	g	t	t	t	t	c	c	c	a	c	c	t	c	g	t	a	c	c	g	g	a	a	t	c	t	c	t	c	a	a	g	c	g
SARS-CoV2 UCN ANSES IPP Neovison vison 28-A-14	a	c	g	t	t	t	t	c	c	c	c	c	c	a	c	t	g	c	a	t	t	c	c	c	a	c	c	t	c	g	t	a	c	c	g	g	a	a	t	c	t	c	t	c	a	a	g	c	g
SARS-CoV2 UCN ANSES IPP Neovison vison 28-A-19	a	c	g	t	t	t	t	c	c	c	c	c	c	a	c	t	g	t	a	t	t	c	c	c	a	c	c	t	c	g	t	a	c	c	g	g	a	a	t	c	t	c	t	c	a	a	g	c	g
SARS-CoV2 UCN ANSES IPP Neovison vison 28-A-36	a	c	g	t	t	t	t	c	c	c	c	c	c	a	t	t	g	t	a	t	t	c	c	c	a	c	c	t	c	g	t	a	c	c	g	g	a	a	t	c	t	c	t	c	a	a	g	c	g
SARS-CoV2 UCN ANSES IPP Neovison vison 28-A-57	a	c	g	t	t	t	t	c	c	c	c	c	c	a	c	t	g	c	a	t	t	c	c	c	a	c	c	t	c	g	t	a	c	c	g	g	a	a	t	c	t	c	t	c	a	a	g	c	g
SARS-CoV2 UCN ANSES IPP Neovison vison 28-B-35	a	c	g	t	t	t	t	c	c	c	c	c	c	a	c	t	g	t	a	t	t	c	c	a	a	c	c	t	c	g	t	a	c	c	g	g	a	a	t	c	t	c	t	c	a	a	g	c	g
SARS-CoV2 UCN ANSES IPP Neovison vison 28-C-21	a	c	g	t	t	t	t	c	c	c	c	c	c	a	c	t	g	t	a	t	t	c	c	c	a	c	c	t	c	g	t	a	c	c	g	g	a	a	t	c	t	c	t	c	a	a	g	c	g
SARS-CoV2 UCN ANSES IPP Neovison vison 28-C-28	a	c	g	t	t	t	t	c	c	c	c	c	c	a	c	t	g	t	a	t	t	c	c	c	a	c	c	t	c	g	t	a	c	c	g	g	a	a	t	c	t	c	t	c	a	a	g	c	g
SARS-CoV2 UCN ANSES IPP Neovison vison 28-C-34	a	c	g	c	t	t	t	c	c	c	c	n	c	a	c	t	g	t	a	t	t	c	c	c	a	c	c	t	c	g	t	a	c	c	g	g	a	a	c	c	t	c	t	c	a	a	t	n	g
SARS-CoV2 UCN ANSES IPP Neovison vison 28-C-60	a	c	g	c	t	t	t	c	c	c	c	c	c	a	c	t	g	t	a	t	t	c	c	c	c	n	n	c	c	g	t	a	c	c	g	g	a	g	t	c	t	c	c	c	a	a	t	c	g
SARS-CoV2 UCN ANSES IPP Neovison vison 28-C-61	a	t	g	t	t	t	t	c	c	c	c	c	c	a	c	t	g	t	a	t	t	c	c	c	a	c	c	c	c	g	t	a	c	c	g	g	a	a	t	c	t	c	t	c	a	a	g	c	g
[truncated: 122 more columns]
