# Supplementary material for: Investigations into SARS-CoV-2 and other coronaviruses on mink farms in France late in the first year of the COVID-19 pandemic
Source: PLoS One. 2023 Aug 25;18(8):e0290444. doi: 10.1371/journal.pone.0290444 (PMC10456147; doi:10.1371/journal.pone.0290444)
Supplement: S3 Table — (XLSX) [file pone.0290444.s005.xlsx]

## Sheet: Table2 Clade and Amino Acid mod
Clade and Amino Acid modifications - Nextclade analysis
seqName	clade	qc.overallScore	qc.overallStatus	totalSubstitutions	totalDeletions	totalInsertions	totalFrameShifts	totalAminoacidSubstitutions	totalAminoacidDeletions	totalMissing	Aa substitution
											ORF1a							ORF1b																	ORF3a									ORF6		ORF7b	ORF8	ORF9b	S
hCoV-19/mink/USA/WI-CDC-3892621-001/2020|EPI_ISL_1014941|2020-10-15	20C	83.696145	mediocre	17	6	0	0	12	0	682									P314L																	Q57H				H182Y		T229I
hCoV-19/mink/USA/OR-20-034329-010/2020|EPI_ISL_1527633|2020-11-24	20G	0.000000	good	17	0	0	0	14	0	0					A3705V				P314L									N1653D		S2198I				R2613C		Q57H			G172V								S24L
hCoV-19/mink/Netherlands/NB-EMC-6-17/2020|EPI_ISL_523102|2020-05-30	20A	0.424911	good	11	0	0	0	7	0	476																										Q57H
hCoV-19/mink/Netherlands/NB-EMC-41-6/2020|EPI_ISL_577793|2020-08-27	20A	14.492253	good	21	0	0	0	12	0	477																										Q57H					L219V			R20S	K23S
hCoV-19/mink/Netherlands/NB02_03KS/2020|EPI_ISL_447627|2020-04-29	19A	1.562500	good	11	3	0	0	6	1	0
hCoV-19/mink/Poland/210209_3596/2021|EPI_ISL_984305|2021-01-27	20B	100.694444	bad	32	0	0	0	20	0	0	V721I	D1036E	E1687D			G4177E	P4197S		P314L								M1573I		A1798S			M2269T														L22*
hCoV-19/mink/Latvia/2329/2021|EPI_ISL_2141898|2021-04-28	20E (EU1)	4.340278	good	29	0	0	0	16	0	0												G814F											S2339F				V77F	W128C			L219V							L64I
hCoV-19/mink/Spain/AR-CEETE-MINK03/2020|EPI_ISL_6885300|2020-07-17	20A	6.288532	good	20	0	0	0	10	0	353															S1391L						V2223I
hCoV-19/mink/Denmark/mDK-12/2020|EPI_ISL_641406|2020-10-21	20B	4.340278	good	23	13	0	0	13	4	250									P314L	T730I															P25S					H182Y
SARS-CoV2_UCN_ANSES_IPP_Neovison_vison_28-C-28	20A	0.000000	good	21	0	0	0	11	0	39											V767L		K1141R	E1184D												Q57H
SARS-CoV2_UCN_ANSES_IPP_Neovison_vison_28_A_4	20A	0.000000	good	22	0	0	0	11	0	23											V767L		K1141R	E1184D												Q57H
SARS-CoV2_UCN_ANSES_IPP_Neovison_vison_28-A-19	20A	0.000000	good	22	0	0	0	12	0	9									P314L		V767L		K1141R	E1184D												Q57H
SARS-CoV2_UCN_ANSES_IPP_Neovison_vison_28-A-36	20A	0.000000	good	23	0	0	0	11	0	17											V767L		K1141R	E1184D												Q57H
SARS-CoV2_UCN_ANSES_IPP_Neovison_vison_28-C-21	20A	0.000000	good	21	0	0	0	11	0	142											V767L		K1141R	E1184D												Q57H
SARS-CoV2_UCN_ANSES_IPP_Neovison_vison_28-A-14	20A	56.250000	mediocre	25	16	0	1	14	6	17									P314L		V767L		K1141R	E1184D												Q57H							P267L
SARS-CoV2_UCN_ANSES_IPP_Neovison_vison_28-A-57	20A	56.250000	mediocre	25	28	0	1	14	10	29									P314L		V767L		K1141R	E1184D												Q57H							P267L
SARS-CoV2_UCN_ANSES_IPP_Neovison_vison_28-B-35	20A	0.000000	good	24	12	0	0	12	4	18											V767L		K1141R	E1184D												Q57H					L219V
SARS-CoV2_UCN_ANSES_IPP_Neovison_vison_28-C-34	20A	1.151235	good	25	0	0	0	15	0	405						G4177E		A176S	P314L		V767L		K1141R	E1184D												Q57H													L5F
SARS-CoV2_UCN_ANSES_IPP_Neovison_vison_28-A-1	20A	0.000000	good	26	12	0	0	15	4	107								A176S	P314L		V767L		K1141R	E1184D												Q57H
SARS-CoV2_UCN_ANSES_IPP_Neovison_vison_28-C-61	20A	16.126420	good	24	0	0	0	14	0	396											V767L		K1141R	E1184D												Q57H
SARS-CoV2_UCN_ANSES_IPP_Neovison_vison_28-C-60	20A	10.844407	good	25	6	0	0	15	2	649				L3606F				A176S	P314L		V767L		K1141R	E1184D												Q57H
[truncated: 5 more columns]
